# Supplementary material for: Excessive daytime sleepiness and metabolic syndrome in men with obstructive sleep apnea: a large cross-sectional study
Source: Oncotarget. 2017 Jul 8;8(45):79693–702. doi: 10.18632/oncotarget.19113 (PMC5668082; doi:10.18632/oncotarget.19113)
Supplement: Supplementary file 2 [file oncotarget-08-79693-s002.xlsx]

## Sheet: 工作表1
EDS status	Non-EDS	EDS	p
No. patients	985	941
Age (yrs)	41(34, 50)	42(35.50)	0.134
BMI (kg/m2)	26.70 ± 3.33	27.92 ± 3.68	< 0.001
NC (cm)	39.91 ± 2.76	40.62 ± 2.95	< 0.001
WC (cm)	95.97 ± 8.67	99.19 ± 9.54	< 0.001
HC (cm)	100.88 ± 6.58	102.39 ± 7.17	< 0.001
WHR	0.95 ± 0.05	0.97 ± 0.05	< 0.001
SBP (mmHg)	125.08 ± 16.12	127.12 ± 15.86	0.008
DBP (mmHg)	80.22 ± 11.56	82.10 ± 11.69	< 0.001
FPG (mmol/L)	5.25(4.91, 5.62)	5.38(4.99, 6.00)	< 0.001
FINS (μU/mL)	10.74(6.82, 16.06)	12.66(8.53, 18.44)	< 0.001
HOMA-IR	2.53(1.58, 3.90)	3.08(2.00, 4.76)	< 0.001
TC (mmol/L)	4.68(4.19, 5.30)	4.88(4.33, 5.49)	< 0.001
TG (mmol/L)	1.61(1.14, 2.32)	1.83(1.34, 2.69)	< 0.001
HDL (mmol/L)	1.02(0.91, 1.18)	1.01(0.89, 1.15)	0.035
LDL (mmol/L)	3.04(2.56, 3.53)	3.17(2.64, 3.75)	< 0.001
apoA-I (g/L)	1.02(0.93, 1.14)	1.01(0.93, 1.12)	0.374
apoB (g/L)	0.83(0.73, 0.94)	0.87(0.76, 0.98)	< 0.001
apoE (mg/dL)	4.18(3.47, 5.20)	4.49(3.63, 5.65)	< 0.001
Lp(a) (mg/L)	7.90(4.28, 15.30)	7.40(3.76, 14.64)	0.201
AHI	32.20(14.7, 53.7)	52.35(29.10, 68.20)	< 0.001
LSpO2	80.00(72.0, 86.0)	73.00(63.0, 82.0)	< 0.001
ODI	33.20(13.80, 55.60)	53.10(27.40, 69.05)	< 0.001
MAI	25.44(11.30, 41.80)	32.40(14.50, 55.37)	< 0.001
Metabolic score	2.43 ± 1.27	2.84 ± 1.21	< 0.001
ESS score	5.07 ± 2.98	14.46 ± 3.52	<0.001
Current smoking (%)	49.4	55.2	0.012
Alcohol consumption (%)	28.9	29.9	0.655
Abdominal obesity (%)	78.2	88.3	< 0.001
Hypertension (%)	41.5	47.9	0.005
Hypertriglyceridemia (%)	46.2	56.7	< 0.001
Low HDL (%)	51	52.9	0.39
Hyperglycemia (%)	26	38.2	< 0.001
MetS (%)	48	62.6	< 0.001
