# Supplementary material for: Excessive daytime sleepiness and metabolic syndrome in men with obstructive sleep apnea: a large cross-sectional study
Source: Oncotarget. 2017 Jul 8;8(45):79693–702. doi: 10.18632/oncotarget.19113 (PMC5668082; doi:10.18632/oncotarget.19113)
Supplement: Supplementary file 3 [file oncotarget-08-79693-s003.xlsx]

## Sheet: 工作表1
OSA status	Normal		p	Mild		p	Moderate		p	Severe		p
EDS status	Normal	EDS		Normal	EDS		Normal	EDS		Normal	EDS
No. patients	240	75		250	117		225	127		510	697
Age (yrs)	36(30, 47)	35(30, 45)	0.562	39(33, 49)	39(32.5, 48)	0.769	41(34, 52)	42(34, 50)	0.906	41(34, 51)	42(35, 50)	0.165
BMI (kg/m2)	23.87 ± 2.92	24.79 ± 3.22	0.021	25.69 ± 3.21	25.56 ± 2.93	0.717	26.24 ± 3.18	26.84 ± 3.04	0.083	27.41 ± 3.29	28.52 ± 3.69	< 0.001
NC (cm)	37.63 ± 2.69	38.49 ± 2.74	0.017	39.05 ± 2.57	39.00 ± 2.36	0.852	39.58 ± 2.73	39.61 ± 3.01	0.926	40.47 ± 2.74	41.08 ± 2.89	< 0.001
WC (cm)	87.23 ± 8.89	89.55 ± 8.98	0.05	92.62 ± 8.27	91.98 ± 7.40	0.479	95.23 ± 8.42	96.23 ± 8.39	0.283	97.94 ± 8.43	100.93 ± 9.36	< 0.001
HC (cm)	95.83 ± 6.82	97.31 ± 6.32	0.097	98.92 ± 6.46	98.16 ± 5.04	0.26	100.43 ± 6.22	100.92 ± 5.78	0.469	40.47 ± 2.74	41.08 ± 2.89	0.001
WHR	0.91 ± 0.06	0.92 ± 0.06	0.27	0.94 ± 0.05	0.94 ± 0.05	0.867	0.95 ± 0.05	0.95 ± 0.05	0.375	0.96 ± 0.05	0.9 8± 0.05	< 0.001
SBP (mmHg)	120.68 ± 14.10	118.41 ± 15.35	0.253	122.93 ± 15.04	121.79 ± 12.23	0.505	124.60 ± 17.25	123.58 ± 16.38	0.607	126.31 ± 16.02	128.59 ± 16.03	0.019
DBP (mmHg)	76.86 ± 10.00	75.68 ± 9.60	0.385	78.29 ± 10.29	78.09 ± 9.23	0.865	79.01 ± 10.55	79.16 ± 11.13	0.906	81.66 ± 12.35	83.26 ± 11.92	0.029
FPG (mmol/L)	5.01(4.65, 5.29)	5.03(4.66, 5.36)	0.688	5.16(4.86, 5.48)	5.20(4.92, 5.57)	0.27	5.21(4.89, 5.58)	5.25(4.88, 5.72)	0.633	5.35(5.00, 5.71)	5.44(5.03, 6.12)	0.001
FINS (μU/mL)	7.23(4.53, 10.24)	7.47(5.33, 11.59)	0.204	8.74(5.90, 13.81)	9.37(6.41, 14.93)	0.212	10.97(7.19, 15.03)	10.37(7.15, 14.02)	0.659	11.68(7.55, 17.57)	13.64(9.34, 19.47)	< 0.001
HOMA-IR	1.57(0.97, 2.26)	1.75(1.13, 2.62)	0.095	2.01(1.27, 3.24)	2.18(1.42, 3.56)	0.136	2.56(1.69, 3.56)	2.38(1.60, 3.40)	0.775	2.81(1.77, 4.32)	3.31(2.19, 5.10)	< 0.001
TC (mmol/L)	4.34(3.83, 5.02)	4.45(3.90, 5.07)	0.454	4.59(4.00, 5.25)	4.66(4.16, 5.28)	0.615	4.66(4.24, 5.28)	4.82(4.18,5.44)	0.535	4.77(4.20, 5.33)	4.93(4.39, 5.53)	< 0.001
TG (mmol/L)	1.18(0.78, 1.72)	1.18(0.82, 2.04)	0.487	1.46(0.96, 1.98)	1.58(1.15, 2.41)	0.022	1.59(1.22, 2.38)	1.73(1.21, 2.70)	0.106	1.70(1.22, 2.48)	1.89(1.39, 2.70)	< 0.001
HDL (mmol/L)	1.06(0.95, 1.23)	1.03(0.91, 1.26)	0.303	1.06(0.92, 1.24)	1.05(0.94, 1.21)	0.557	1.02(0.91, 1.16)	1.02(0.88, 1.15)	0.515	1.01(0.90, 1.15)	1.01(0.89, 1.14)	0.265
LDL (mmol/L)	2.67(2.26, 3.21)	2.79(2.18, 3.31)	0.458	2.96(2.47, 3.46)	2.92(2.42, 3.50)	0.677	3.03(2.60, 3.47)	2.98(2.42, 3.73)	0.796	3.09(2.57, 3.58)	3.25(2.73, 3.82)	< 0.001
apoA-I (g/L)	1.03(0.94, 1.18)	1.00(0.89, 1.13)	0.091	1.04(0.93, 1.16)	1.05(0.96, 1.17)	0.396	1.00(0.92, 1.14)	1.00(0.91, 1.15)	0.942	1.02(0.93, 1.14)	1.01(0.92,1.11)	0.262
apoB (g/L)	0.73(0.64, 0.87)	0.79(0.66, 0.87)	0.234	0.82(0.71, 0.93)	0.82(0.71, 0.93)	0.865	0.82(0.73, 0.94)	0.83(0.73, 0.98)	0.561	0.84(0.74, 0.94)	0.89(0.78, 0.99)	< 0.001
apoE (mg/dL)	3.76(3.03, 4.69)	3.65(2.99, 4.83)	0.807	3.84(3.30, 4.86)	4.15(3.41, 5.40)	0.067	4.22(3.56, 5.16)	4.43(3.32, 5.83)	0.931	4.32(3.50, 5.35)	4.60(3.78, 5.70)	0.001
Lp(a) (mg/L)	7.80(4.30, 15.78)	8.80(5.30, 14.40)	0.784	8.60(4.61, 15.80)	8.30(3.86, 13.35)	0.218	7.80(4.30, 16.00)	6.80(3.40, 15.70)	0.185	7.70(3.98, 15.05)	7.40(3.90, 14.95)	0.958
ESS score	3.33 ± 2.97	12.92 ± 2.90	< 0.001	4.56 ± 3.18	13.00 ± 2.60	< 0.001	4.81 ± 2.96	13.29 ± 3.18	< 0.001	5.43 ± 2.85	14.92 ± 3.60	< 0.001
AHI	1.55(0.60, 2.90)	2.10(0.60, 3.50)	0.172	9.00(6.78, 11.55)	9.80(7.20, 12.05)	0.21	21.10(18.05, 25.75)	21.80(18.10, 25.70)	0.727	52.80(41.10, 65.73)	61.20(48.50, 71.95)	< 0.001
LSpO2	93.00(89.25, 96.00)	92.00(89.00, 95.00)	0.459	87.00(83.00, 90.00)	87.00(83.00, 90.55)	0.473	82.00(77.00, 86.00)	81.00(76.00, 85.000	0.218	74.00(66.00, 80.00)	69.00(60.00, 77.00)	< 0.001
ODI	1.55(0.60, 3.70)	2.10(0.90, 3.70)	0.13	9.55(6.80, 13.30)	9.53(6.20, 13.70)	0.81	23.30(16.60, 39.85)	23.50(17.40, 30.20)	0.812	53.50(40.18, 67.33)	60.60(48.30, 73.65)	< 0.001
MAI	12.70(7.80, 20.98)	17.90(8.02, 24.60)	0.027	19.80(9.38, 31.63)	19.10(10.45, 27.30)	0.75	24.80(10.05, 36.05)	23.50(10.10, 32.40)	0.484	32.30(14.58, 49.15)	40.40(17.15, 62.40)	< 0.001
Current smoking (%)	32.1	46.7	0.021	48	47.9	0.981	47.6	59.8	0.027	51	55.5	0.118
Alcohol consumption (%)	23.8	40	0.006	25.6	23.9	0.731	25.3	31.5	0.214	32.2	30.6	0.554
