# Supplementary material for: Excessive daytime sleepiness and metabolic syndrome in men with obstructive sleep apnea: a large cross-sectional study
Source: Oncotarget. 2017 Jul 8;8(45):79693–702. doi: 10.18632/oncotarget.19113 (PMC5668082; doi:10.18632/oncotarget.19113)
Supplement: Supplementary file 4 [file oncotarget-08-79693-s004.xlsx]

## Sheet: 工作表1
	ESS score
	r	p value
Metabolic score	0.224	< 0.001
Age	0.043	0.043
BMI	0.264	< 0.001
NC	0.235	< 0.001
WC	0.268	< 0.001
HC	0.199	< 0.001
WHR	0.225	< 0.001
SBP	0.093	< 0.001
DBP	0.108	< 0.001
FPG	0.16	< 0.001
FINS	0.218	< 0.001
HOMA-IR	0.237	< 0.001
TC	0.127	< 0.001
TG	0.18	< 0.001
HDL	-0.075	< 0.001
LDL	0.129	< 0.001
apoA-I	-0.05	0.017
apoB	0.16	< 0.001
apoE	0.125	< 0.001
Lpa	-0.021	0.327
AHI	0.394	< 0.001
LSpO2	-0.36	< 0.001
ODI	0.363	< 0.001
MAI	0.187	< 0.001
Smoking	0.096	< 0.001
Alcohol consumption	0.045	0.034
